# Supplementary material for: Subacute and subchronic oral toxicity assessments of Acridocarpus smeathmannii (DC.) Guill. & Perr. root in Wistar rats
Source: Toxicol Rep. 2019 Jan 30;6:161–75. doi: 10.1016/j.toxrep.2019.01.005 (PMC6360914; doi:10.1016/j.toxrep.2019.01.005)
Supplement: Transparency document [file mmc1.zip]

Archive with 3 entries (3 files):
- coi_disclosure A AKINDELE.pdf
- coi_disclosure AWODELE COI FORM.pdf
- coi_disclosure KALE COI.pdf
